# Supplementary material for: An Overview of Systematic Reviews of Polymerase Chain Reaction (PCR) for the Diagnosis of Invasive Aspergillosis in Immunocompromised People: A Report of the Fungal PCR Initiative (FPCRI)—An ISHAM Working Group
Source: J Fungi (Basel). 2023 Sep 26;9(10):967. doi: 10.3390/jof9100967 (PMC10607919; doi:10.3390/jof9100967)
Supplement: Supplementary file 1 [file jof-09-00967-s001.zip]

Archive with 1 entries (1 files):
- jof-2514046-supplementary.pdf
